# Supplementary material for: Siah2 modulates sex-dependent metabolic and inflammatory responses in adipose tissue to a high-fat diet challenge
Source: Biol Sex Differ. 2019 Apr 15;10:19. doi: 10.1186/s13293-019-0233-y (PMC6466809; doi:10.1186/s13293-019-0233-y)
Supplement: Supplementary file 1 — This is an excel file (.xlsx) titled Supporting Information Related to Gene Expression Analysis (XLSX 12 kb) [file 13293_2019_233_MOESM1_ESM.xlsx]

## Sheet: Sheet1
	Ghosh et al
	Additional File 1_Supporting Information Related to Gene Expression Analysis ( All the primers were from IDT)
	Gene ID	Gene Name	Accession #	Sequence -Forward	Sequence -Reverse
	PGC1 alpha	peroxisome proliferative activated receptor, gamma, coactivator 1 alpha	NM_008904	AGCCTCTTTGCCCAGATCTTC	CCATCTGTCAGTGCATCAAATGA
	F4/80
	CD68
	PPAR gamma	peroxisome proliferator activated receptor gamma	NM_001127330	CACAATGCCATCAGGTTTGG	GCTGGTCGATATCACTGGAGATC
	Cd11b
	CD11c
	Ccl2
	Ccr2
	Ym-1
	Fizz-1
	Arg-1
	Tnfalpha
	Il-6
	Il-4
	Gdf3
	Pai-1
	Saa-3
	Cd36
	Elov16
	Fasn
	Atgl
	Thrsp
	Mid1ip1
	Agpat
	Cs
	Slc25a1
	Mfn1
	Mfn2
	Opa-1
	Tim44
	Dio2
	Ucp-1
	Prdm16
	Cidea
	Pank1
	Leptin
