# Supplementary material for: Siah2 modulates sex-dependent metabolic and inflammatory responses in adipose tissue to a high-fat diet challenge
Source: Biol Sex Differ. 2019 Apr 15;10:19. doi: 10.1186/s13293-019-0233-y (PMC6466809; doi:10.1186/s13293-019-0233-y)
Supplement: Supplementary file 2 — This is an excel file (.xlsx) titled Antibody Information (XLSX 11 kb) [file 13293_2019_233_MOESM2_ESM.xlsx]

## Sheet: Sheet1
Ghosh et al
Additional File 2_Antibody Information
Primary Antibody	Type	Application	Supplier	Catalog Number
AMPKa1/2	Rabbit polyclonal	Western blot	Cell signaling	2532
AMPK-p Thr132	Rabbit polyclonal	Western blot	Cell signaling	2535
PGC1a	Rabbit polyclonal	Western blot	Abcam	ab54481
UCP-1	Rabbit monoclonal	Western blot	Abcam	ab209483
PPARgamma (E-8)	mouse monoclonal	Western blot	Santa Cruz	sc-7273
ERalpha (D-12)	mouse monoclonal	Western blot	Santa Cruz	sc-8005
ERRgamma (D-1)	mouse monoclonal	Western blot	Santa Cruz	sc-393969
beta-actin	Rabbit polyclonal	Western blot	Bethyl Laboratories	A300-491A
